# Supplementary material for: Bacillus cereus non-haemolytic enterotoxin activates the NLRP3 inflammasome
Source: Nat Commun. 2020 Feb 6;11:760. doi: 10.1038/s41467-020-14534-3 (PMC7005308; doi:10.1038/s41467-020-14534-3)
Supplement: Supplementary file 3 — Source Data [file 41467_2020_14534_MOESM3_ESM.xlsx]

## Sheet: Fig. 1 Data
Fig. 1b IL-1β pg/ml					Fig. 1b IL-1β pg/ml
Sup.					Bacteria
Med.	0	0	0		Med.	0	0	0
B. cer. 3h	2237	2123.99	2097.67		B. cer. 3h	1930.21	2214.42	2304.21
ΔHbl 3h	20.2429	0	0		ΔHbl 3h	232.754	480.21	26.1053
B. cer. 20h	2170.85	2275.3	2117.83		B. cer. 20h	1704.4	2598.86	2093.6
ΔHbl 20h	2137.34	2145.13	2251.96		ΔHbl 20h	1852.53	2206.91	2324
Fig. 1c IL-18 pg/ml					Fig. 1c IL-18 pg/ml
Sup.					Bacteria
Med.	40.7535	37.8213	58.7786		Med.	148.366	125.361	18.8632
B. cer. 3h	2268.98	2274.86	3054.55		B. cer. 3h	2785.3	2575.15	2684.16
ΔHbl 3h	90.6935	82.3875	96.9746		ΔHbl 3h	85.0821	155.888	182.19
B. cer. 20h	2422.15	3255.7	2945.89		B. cer. 20h	2906.07	2394.71	2782.51
ΔHbl 20h	2541.17	2405.43	2232.58		ΔHbl 20h	3034.15	2795.77	2651.15
Fig. 1d LDH					Fig. 1d LDH
Sup.					Bacteria
Med.	8	2	3		Med.	3.6	8	4
B. cer. 3h	68	69	62		B. cer. 3h	90	64	82.5
ΔHbl 3h	12	13	14		ΔHbl 3h	0	0	22.5
B. cer. 20h	58	68	52		B. cer. 20h	82.8	80	73
ΔHbl 20h	58	62	61		ΔHbl 20h	84	83	95

## Sheet: Fig. 2 Data
Fig. 2b
IL-1β pg/ml	WT			Nlrp3-/-			Nlrc4-/-			Aim2-/-			Asc-/-			Casp1/11-/-			Casp11-/-
Med.	0	0	26.2494	0	0	25.763	0	87.2008	0	0	0	18.7504	0	2.5763	18.7504	0	0	33.5599	0	17.4996	5.48273
ΔHbl Sup.	2057.91	2475.55	2157.6	0	0	68.9381	2249.6	2194.48	1661.87	1911.6	2241.6	1650.53	0	10.9655	44.2727	0	40.7305	0	2387.28	2023.8	2294.49
ΔHbl	2123.92	2315.31	2475.55	0	76.0716	0	2023.8	2187.23	1977.35	2190.3	1779.6	2520.86	0	26.2494	47.79	59.2	54.7576	0	1848.13	2025.24	2487.89
IL-18 pg/ml	WT			Nlrp3-/-			Nlrc4-/-			Aim2-/-			Asc-/-			Casp1/11-/-			Casp11-/-
Med.	21.9278	13.9586	0	10.8659	8.30162	6.27777	16.0825	27.9094	7.81184	23.5443	18.8957	7.1797	14.7112	13.373	45.2635	61.8523	55.7162	49.7626	15.6471	18.4586	24.3766
ΔHbl Sup.	2089.03	2381.31	2120.94	40.987	55.7123	25.0638	1931.01	2335.68	1948.93	2287.28	1912.79	1747.85	53.6113	45.3224	34.6627	87.645	88.5712	52.6987	1786.81	2235.1	2143.56
ΔHbl	2279.62	2285.77	2207.55	45.2628	31.7288	37.5957	2054.44	1839.34	1709.94	2187.84	2072.04	1675.09	48.4181	25.4067	52.0229	56.4352	80.8116	33.083	2034.44	1844.8	1670.8
LDH	WT			Nlrp3-/-			Nlrc4-/-			Aim2-/-			Asc-/-			Casp1/11-/-			Casp11-/-
Med.	16	11	2	6	3	11	4	12	18	16	6	5	4	2.2	17	1	14	2.4	12	16	2
ΔHbl Sup.	74	72	73	7	3	5	59	66	59	67	62	65	12	0	12	10	0	12	75	61	60
ΔHbl	70	77	66	5	6	5	69	62	70	71	69	70	12	5	6	13	12	6	61	74	70
TNF pg/ml	WT			Nlrp3-/-			Nlrc4-/-			Aim2-/-			Asc-/-			Casp1/11-/-			Casp11-/-
Med.	0	62.8278	17.8818	0	37.1889	26.6667	0	46.5675	10.6855	0	71.5235	21.5859	0	38.8062	29.0303	0	46.5675	17.8818	23.2343	55.0181	17.8818
ΔHbl Sup.	2253.14	2537.26	2456.67	2269.53	2601.08	2501.99	2194.03	2092.06	2009.26	2327.99	2451.21	2284.07	2772.98	2410.31	2187.16	2372.19	2608.24	2204.76	2533.74	2063.52	2489.31
ΔHbl	2874.2	1898.66	2264.71	2478.73	2639.85	2656.97	1955.91	1966.97	2529.92	2350.68	2336.15	2326.76	2756.09	2254.35	2466.88	2201.25	2028.6	2372.34	1833.04	2289.82	2426.99
Fig. 2d
ASC Speck
	WT			Nlrp3-/-
Med	1.19658	1.23626	1.14608	1.61897	0	1.14469
Sup	41.6771	45.6772	44.9173	1.12202	0.801282	2.92658
ΔHbl Sup	40.8133	41.7027	41.3047	2.33158	1.17448	1.90377

## Sheet: Fig. 3 Data
Fig. 3b IL-1β pg/ml						Fig. 3g IL-1β pg/ml
Med.	271.04	32	31.9832			Med.	0	0	0
Sup.+Iso.	3289.54	4357.5	4448.28			ΔHbl Sup.+Iso.	2879.2	2430.4	2835.2
Sup.+α-HBL	3975.03	3668.65	4230			ΔHbl Sup.+α-NHE	0	0	0
Sup.+α-NHE	4648.08	3787.04	4404.73			ΔNhe Sup.+Iso.	3808.69	2121.49	3276.4
Sup.+α-Tox.	191.794	128.639	106.414			ΔNhe Sup.+α-HBL	5.73684	5.47368	4.57895
Fig. 3c IL-18 pg/ml						Fig. 3h IL-18 pg/ml
Med.	50.5455	37.4545	0			Med.	120.757	32.4059	49.7701
Sup.+Iso.	3761.64	3382.36	3003.45			ΔHbl Sup.+Iso.	928.24	1216.75	938.876
Sup.+α-HBL	3334.91	3078	2275.09			ΔHbl Sup.+α-NHE	70.2527	93.6102	80.8153
Sup.+α-NHE	3815.64	3227.09	3478			ΔNhe Sup.+Iso.	1046.38	942.516	1246.07
Sup.+α-Tox.	834.182	715.818	472.545			ΔNhe Sup.+α-HBL	147.786	154.196	147.552
Fig. 3d LDH						Fig. 3i LDH
Med.	23.4	25.7	18.3			Med.	1	0	0
Sup.+Iso.	75.906	71.0131	77.7172			ΔHbl Sup.+Iso.	87	70	70
Sup.+α-HBL	73.8438	72.0176	70.774			ΔHbl Sup.+α-NHE	9	3	9
Sup.+α-NHE	80.2489	82.6486	87.281			ΔNhe Sup.+Iso.	69	67	66
Sup.+α-Tox.	25.9907	18.2633	14.8761			ΔNhe Sup.+α-HBL	20	17	22
Fig. 3e TNF pg/ml						Fig. 3j TNF pg/ml
Med.	190.929	281.112	164.864			Med.	4.66959	3.60961	6.80442
Sup.+Iso.	3034.72	3962.29	3340.54			ΔHbl Sup.+Iso.	2046.89	2651.14	2275.34
Sup.+α-HBL	3757.18	3672.2	4109.65			ΔHbl Sup.+α-NHE	2549.61	2258.81	1502.05
Sup.+α-NHE	3577.34	4498.89	3464.59			ΔNhe Sup.+Iso.	2138.05	2715.59	2742.8
Sup.+α-Tox.	3016.7	3595.68	3502.27			ΔNhe Sup.+α-HBL	1970.13	2501.62	2708.75

## Sheet: Fig. 4 Data
Fig. 4b
IL-1β pg/ml	WT			Nlrp3-/-
Med.	0	0	0	0	0	0
NHE	1876.36	1967.84	1906.26	0	5.42105	6.21053
A	0	0	6.51852	0	0	0
B	20.8148	20.8889	30.1482	0	28.3704	0
C	0	0	0	0	0	0
IL-18 pg/ml	WT			Nlrp3-/-
Med.	65.4836	35.289	50.4954	92.2769	21.6901	107.281
NHE	1518.44	1678.26	1490.85	15.8399	162.642	0
A	130.174	84.5129	112.368	87.7318	83.0819	83.4397
B	95.5949	123.768	102.737	59.4336	92.0218	35.717
C	88.447	92.3791	33.9175	82.0085	63.7384	45.7869
LDH	WT			Nlrp3-/-
Med.	2	0	0	0	0	2
NHE	95	75	89	1	0	0
A	5	5	5	4	5	4
B	6	4	6	4	15	7
C	4	3	8	6	5	8
Fig. 4c
ASC Speck
	WT			Nlrp3-/-
Med.	1.2987	1.26276	0.510204	3.23356	1.17866	0.925926
NHE	42.283	43.5857	40.6704	1.9898	2.55263	2.00192
Poly(dA:dT)	43.5479	38.9846	43.9234	40.3774	40.2714	40.0319

## Sheet: Fig. 5 Data
Fig. 5b						Fig. 5d						Fig. 5f
IL-1β pg/ml						IL-1β pg/ml						IL-1β pg/ml
Med.	0	0	0			Med.	0	0	182.978			Med.	81.3238	40.6619	121.986
A+B	0	0	0			A→(B+C)	0	0	108.709			C→A→B	0	0	0
B+C	0	0	0			B→(A+C)	121.986	0	0			C→B→A	3472.38	3386.87	3348.51
C+A	0	0	0			C→(A+B)	2706.83	2237.69	3356.53			NHE	3332.85	3666.13	3175.63
NHE	2125.1	1860.61	2063.42			NHE	3315.34	3174.78	3930.63
IL-18 pg/ml						IL-18 pg/ml						IL-18 pg/ml
Med.	46.1463	42.5515	38.5954			Med.	8.1	7	6.9			Med.	128.76	119.616	219.421
A+B	18.065	38.2356	84.5129			A→(B+C)	7	243.43	288.464			C→A→B	194.421	196.461	357.406
B+C	62.3037	11.9321	9.76647			B→(A+C)	6.9	473.254	155.202			C→B→A	2548.77	2535.7	2766.3
C+A	44.7086	13.7364	31.7576			C→(A+B)	3356.46	2990.45	3270.3			NHE	2930.12	2268.24	3133.28
NHE	1093.36	1312.76	1093.36			NHE	3310.34	2143.28	3283.18
LDH						LDH						LDH
Med.	6	6	7			Med.	8.07004	6.99493	6.92223			Med.	3.28394	3.2304	4.11234
A+B	8	6	7			A→(B+C)	1.17883	5.56373	6.39587			C→A→B	1.50705	1.52474	1.49585
B+C	3	8	4			B→(A+C)	2.48381	6.50466	8.10588			C→B→A	53.8214	49.4463	60.1344
C+A	7	6	9			C→(A+B)	79.1045	63.8518	53.975			NHE	59.4431	55.0796	57.5626
NHE	63	62	65			NHE	61.7462	53.3394	63.514
Fig. 5g						Fig. 5i
ICP-OES						IL-1β pg/ml	(-) KCl			(+) KCl
Med.	100	100	100			Med.	56.2513	0	32.4651
NHE	50.058	69.4788	46.4904			NHE	2204.64	2028.21	1843.86	260.148	229.985	289.271
LPS+ATP	43.9942	31.481	34.8225			LPS+ATP	1916.01	2336.3	2324.97	112.503	60.8573	87.2008
						IL-18 pg/ml	(-) KCl			(+) KCl
						Med.	0	1.91076	0
						NHE	1599.67	1365.67	1173.83	80.3756	92.234	72.7725
						LPS+ATP	1215.71	1286.5	1207.79	0	0	0
						LDH	(-) KCl			(+) KCl
						Med.	16	11	9
						NHE	83.5686	79.2903	83.6569	37.7347	28.6175	25.766
						LPS+ATP	64	72	65	15	5	3

## Sheet: Fig. 6 Data
Fig. 6c						Fig. 6e						Fig. 6f
OD						IL-1β pg/ml						% Pores
Untreated	0.746	1.0585	0.7326			Med.	3.2	3.2	0			Untreated	0	0	0
CTRL	0.3995	0.3492	0.229			NHE	3677.39	3670.65	3169.66			NHE	36.0615	44.0882	35.8333
C	1.0728	0.6105	0.6065			Lipo.+NHE	390.85	207.095	555.539
B	0.5973	0.7675	0.7526
A	0.7884	0.6582	0.7192
Heat	0.9037	0.9107	1.0751			IL-18 pg/ml
NHE	0.5886	0.433	0.3193			Med.	4.26923	0	0
HBL	0.2004	0.2841	0.3663			NHE	4294.04	4581.15	3770.19
Buffer	0.7723	0.7783	0.8844			Lipo.+NHE	233.462	215	210.385
BSA	0.8361	0.8453	0.6893
						LDH
						Med.	23.6922	24.981	28.3548
						NHE	78.0855	85.7143	74.9028
						Lipo.+NHE	20.8941	17.2255	24.6356
						TNF pg/ml
						Med.	31.0253	3.2	3.2
						NHE	2618.42	1973.88	2275.32
						Lipo.+NHE	2161.55	1781.92	1823.7

## Sheet: Fig. 7 Data
Fig. 7a
LDH	Med			NHE
BMDM	8.7	10.3	11.8	80.4	77.4	87.8
Caco-2	9	10	12	51	48	50
CT26	7	8	5	46	44	39
HEK293T	19	20	5	88.52	67.3	85
HT-29	14	17	16	32	34	35
Jurkat	12	18	16	46	26	40
K-562	10	11	8	40.47	41.02	38.46
L-929	10	15.68	12	59	55	56
LS 174T	16	12	8	22	24	44
MC-38	17	10	11	67	64	57
MDCK	9.495	13.41	8.835	72	70.5	64.5
Mutu DC	17	18	13	80	88	87
RMA-S	12	10	14	26	32	36
THP-1	12	16.5	15	75	72	76.5
U266B1	10	10	9	22	24	25
Vero	8.4	7.2	7.2	80.4	75.6	76.8

## Sheet: Fig. 8 Data
Fig. 8b								Fig. 8d								Fig. 8e
IL-1β pg/ml	WT			Nlrp3-/-				CD Spectra								% Cell Death
Med.	1.67	1.67	1.67	1.67	1.67	1.67			[θ] x 10^7							Time (Min)	NHE WT			NHE mut.
NHEWT	3128	3614	2394	4.68	6.4	10.16		Wavelength	NHE-C WT			NHE-C mut.				0	1.21	0	1	0.64	0.68	0.96
NHEmut.	130.58	133.07	121.88	1.67	1.67	1.67		250	-0.00397738	0.0271625	0.0376494	-0.0413061	-0.0214789	-0.0395596		10	1.11	1	1	0.64	0.71	0.93
								249	0.00666488	0.0381006	0.0228742	0.00463521	0.00796926	0.00613488		20	1.2	1	1	0.58	0.8	0.89
								248	-0.0301419	-0.0240756	-0.0182151	-0.0470707	-0.0339605	-0.0441918		30	1.21	1	1	0.58	0.74	0.83
IL-18 pg/ml	WT			Nlrp3-/-				247	-0.0114346	-0.0179751	-0.0143639	-0.0571229	-0.0695615	-0.0405859		40	1.24	1	1	0.62	0.68	0.73
Med.	172.632	172.421	184.316	176.632	173.684	181.053		246	-0.00183844	-0.00984227	0.0140291	-0.036518	-0.0134169	-0.0207519		50	1.75	1	1	0.56	0.64	0.7
NHEWT	1947.89	2030	1889.16	168.105	171.053	184.632		245	-0.0704392	-0.0567039	-0.0449723	-0.0926708	-0.087318	-0.104615		60	6.35	1	2	0.52	0.63	0.64
NHEmut.	177.053	186.316	178	177.263	181.053	184.526		244	-0.0686101	-0.0481292	-0.0716968	-0.0936126	-0.107126	-0.0888572		70	16.08	4	6	0.5	0.52	0.65
								243	-0.0979967	-0.094872	-0.104316	-0.111777	-0.118793	-0.148612		80	28.14	13	16	0.51	0.51	0.57
								242	-0.143717	-0.108733	-0.124531	-0.153046	-0.175224	-0.16252		90	40.35	25	28	0.49	0.54	0.52
LDH	WT			Nlrp3-/-				241	-0.200821	-0.157935	-0.177725	-0.187177	-0.170505	-0.194088		100	51.35	38	44	0.54	0.48	0.51
Med.	6.6	9.1	8.8	7.9	9.2	8.7		240	-0.240293	-0.208622	-0.232569	-0.22279	-0.224133	-0.24052		110	61.95	50	57	0.53	0.49	0.46
NHEWT	43	48.3	44.8	9	7	11		239	-0.287186	-0.276597	-0.279583	-0.307744	-0.303906	-0.327578		120	71.32	61	69	0.48	0.41	0.44
NHEmut.	8.5	6.8	7.4	7.5	7.3	6.4		238	-0.366397	-0.349109	-0.358606	-0.38963	-0.365373	-0.369621		130	78.88	69	78	0.46	0.39	0.41
								237	-0.434859	-0.408476	-0.402273	-0.456106	-0.434144	-0.46217		140	85.14	98.65	85	0.45	0.4	0.39
								236	-0.544978	-0.530606	-0.539889	-0.577743	-0.580858	-0.569347		150	95.89	89	90	0.44	0.42	0.34
								235	-0.672268	-0.643554	-0.637872	-0.67417	-0.674263	-0.681241		160	96.95	92	97	0.44	0.33	0.39
Fig. 8c								234	-0.791665	-0.765611	-0.8113	-0.827465	-0.750189	-0.780769		170	98.14	94	98	0.45	0.34	0.38
ICP-OES								233	-0.952328	-0.933218	-0.929716	-0.970354	-0.92523	-0.946443		180	98.65	95	96	0.42	0.31	0.36
Med.	100	100	100					232	-1.12191	-1.11195	-1.10604	-1.12406	-1.10748	-1.09544		190	100	98.67	99	0.4	0.33	0.39
NHEWT	50.4302	50.3704	39.8511					231	-1.27711	-1.25584	-1.24991	-1.3028	-1.2542	-1.26741		200	100	100	100	0.42	0.3	0.4
NHEmut.	112.046	86.3929	87.1622					230	-1.44537	-1.44239	-1.42486	-1.45069	-1.42294	-1.46806
								229	-1.60786	-1.59947	-1.60748	-1.62007	-1.58322	-1.65037
								228	-1.79254	-1.77334	-1.74779	-1.79775	-1.7548	-1.75513
								227	-1.92719	-1.9125	-1.91973	-1.92891	-1.90377	-1.9047
								226	-2.0438	-2.02579	-2.01515	-2.04933	-1.99346	-2.02142
								225	-2.17129	-2.13483	-2.11175	-2.14225	-2.10614	-2.12144
								224	-2.18945	-2.17678	-2.13769	-2.19064	-2.15038	-2.15655
								223	-2.25346	-2.24514	-2.22233	-2.30482	-2.18475	-2.20556
								222	-2.25862	-2.28215	-2.26082	-2.28908	-2.2648	-2.23159
								221	-2.28572	-2.24304	-2.22541	-2.26205	-2.23957	-2.24509
								220	-2.25307	-2.25711	-2.23994	-2.2653	-2.22411	-2.244
								219	-2.29505	-2.25906	-2.24571	-2.28246	-2.24689	-2.27
								218	-2.22361	-2.18901	-2.19188	-2.19147	-2.1628	-2.15363
								217	-2.15367	-2.16299	-2.14878	-2.20772	-2.1234	-2.11365
								216	-2.18003	-2.17127	-2.15839	-2.17215	-2.15294	-2.188
								215	-2.1234	-2.12508	-2.12757	-2.16047	-2.07996	-2.1342
								214	-2.09806	-2.09381	-2.10174	-2.15352	-2.09287	-2.0965
								213	-2.10864	-2.10158	-2.09104	-2.08915	-2.10339	-2.08818
								212	-2.12419	-2.1319	-2.12938	-2.12552	-2.11115	-2.13617
								211	-2.18023	-2.1691	-2.17161	-2.17572	-2.13478	-2.14344
								210	-2.21298	-2.20398	-2.18709	-2.20969	-2.17768	-2.19456
								209	-2.20769	-2.19939	-2.17816	-2.21836	-2.18252	-2.17497
								208	-2.20471	-2.20347	-2.1779	-2.21844	-2.21299	-2.19497
								207	-2.05383	-2.0633	-2.02433	-2.0586	-2.07378	-2.062
								206	-1.82239	-1.83751	-1.81318	-1.87812	-1.85154	-1.82129
								205	-1.52853	-1.53582	-1.49921	-1.54277	-1.56695	-1.54981
								204	-1.14376	-1.16944	-1.15497	-1.17277	-1.16786	-1.19395
								203	-0.708207	-0.714647	-0.698076	-0.798698	-0.76625	-0.796841
								202	-0.200368	-0.231009	-0.222726	-0.308355	-0.241919	-0.22158
								201	0.313909	0.30177	0.318913	0.188723	0.28038	0.245923
								200	0.945026	0.966057	0.999374	0.926263	0.805148	0.80678

## Sheet: Fig. 9 Data
Fig. 9c					Fig. 9d
OD					% Pores
UT	0.754	0.6022	0.5474		NHEWT	29.3687	32.7083	41.4583
CTRL	0.2218	0.2977	0.3189		NHEmut.	0	7.13333	3.4167
NHEWT	0.3086	0.3898	0.3547
NHEmut.	0.5559	0.5376	0.5865

## Sheet: Fig. 10 Data
Fig. 10a	IL-18 pg/ml Serum
Sup+Isotype	1169.18	1191.53	1098.82	1208.31	942.923	1114.62	657.692	855.231	770.308	620.471	757.647	821.647	602.118	1313.65
Sup+α-HBL	534.118	804.941	958.353	662.824	550.118	615.692	584.308	558	781.176	808.706	823.059	597.176	732.235
Sup+α-NHE	741.647	634.353	700.706	895.846	915.231	822	689.539	700.615	700.154	593.077	803.765	916.706	533.412	588.706
Sup+α-HBL+α-NHE	502.353	403.846	355.846	492.923	420.461	461.077	322.615	267.692	499.385	355.385	318.461	356.308	127.846	379.29	393.29	334.47	298.71
Fig. 10b	IL-18 pg/ml PF
Sup+Isotype	893.5	816.25	816.5	854.75	938.25	819.167	993.667	806	884.833	907	883.333	786	786.75	793.5	792	756.75	695.75	786	758.75
Sup+α-HBL	652.75	640.5	602.5	731	613.25	659.5	609	590	742	557.75	701.25	719.5	733	787.75	840	820.25
Sup+α-NHE	695.75	657.25	672.5	689.75	673	649.5	699.75	657.75	745	721.5	722.5	758.25	776	804.25	788.5	804.25	808.75
Sup+α-HBL+α-NHE	465.667	595	519.833	539.667	511.833	589.75	494.5	490.333	495	460.667	454.824	442.167	436.833	433.667	436.833	589.75	629	644.25
Fig. 10c	IL-18 pg/ml Serum
ΔHbl Sup+Isotype	898.333	1292.22	1485	1152.22	1013.89	992.222	1241.67	774.444	847	1232	1048.5	514
ΔHbl Sup+α-NHE	466.667	778.889	364.445	448.889	678.333	691.667	926.111	892.778	715	292.5	487	796	545.5	381
Fig. 10d	IL-18 pg/ml PF
ΔHbl Sup+Isotype	553.333	678.667	678.333	681.333	754	610.333	587.667	677.333	651	770.667	666.667	797	526
ΔHbl Sup+α-NHE	436.333	421.667	408	395.667	379.333	377.667	419.667	385.333	378.667	471.667	429.667	427	382.667	423.667	453.667
Fig. 10e	IL-18 pg/ml Serum
WT	789.273	699.545	719.455	901.636	650.727	524.182	865.909	598.091	580.091	1393.64
Nlrp3–/–	383.455	329.182	525.455	454.091	403.909	1060.36	567	282
Casp1/11–/–	52.9091	77.7273	51	64.0909	84	64.3636	67.0909	42.5455	32.1818	48.2727
GsdmdI105N/I105N	389.455	449.455	313.364	433.636	399.818	376.909	297.818	178.364
Fig. 10f	IL-18 - PF
WT	701.818	655.273	810.182	552.727	610.909	540	558.545	532.364	782.909	809.818
Nlrp3–/–	497.455	485.818	540.727	484.364	546.182	453.818	540	433.091
Casp1/11–/–	404.364	414.182	383.273	381.455	400.364	408	415.636	343.273	351.636	361.091
GsdmdI105N/I105N	465.818	516.727	522.545	469.455	485.455	584.364	486.545	420.364
Fig. 10g	IL-18 - Serum
PBS	789.25	1127.25	856	3967.75	2311.25	1505	1207	753.5	666.545	1069.36	860.455	1116	2931	2937	3234
MCC950	116.5	210	161.5	143.25	185.5	124.5	483	93.75	48.7273	0	0	0	0	0	0
Fig. 10h	IL-18 - PF
PBS	1089.19	626.25	1725.62	761.562	1004.12	1386	494.875	458.625	676.773	980.455	808.5	674.182	519.955	626.727	651.273
MCC950	373.25	332.062	339.812	380.375	401.375	429.312	369.062	169.568	366.409	437.727	398.591	276.682	325.227	319.636	303.682

[truncated: 8 more sheets: Sup. Fig. 1, Sup. Fig. 2, Sup. Fig. 3, Sup. Fig. 4, Sup. Fig. 5, Sup. Fig. 6, Sup. Fig. 7, Sup. Fig. 10]
